# Supplementary material for: Modelling the impact of MAUP on environmental drivers for Schistosoma japonicum prevalence
Source: Parasit Vectors. 2020 Mar 2;13:112. doi: 10.1186/s13071-020-3987-5 (PMC7053105; doi:10.1186/s13071-020-3987-5)
Supplement: Supplementary file 1 — Additional file 1: Table S1. Survey data aggregated at the barangay level. These data show the number of positive cases (y) and the total number of sampled people (n) in a barangay (k). [file 13071_2020_3987_MOESM1_ESM.txt]

k	y	n
1	0	199
2	0	246
3	0	183
4	1	264
5	0	268
6	16	428
7	23	271
8	1	302
9	0	256
10	20	268
11	3	226
12	0	243
13	0	154
14	0	208
15	14	267
16	0	34
17	0	69
18	0	115
19	0	224
20	0	161
21	0	208
22	0	196
23	0	234
24	6	215
25	0	159
26	1	275
27	1	202
28	3	267
29	0	81
30	1	272
31	5	208
32	0	209
33	0	96
34	0	258
35	3	198
36	1	169
37	0	252
38	0	207
39	0	222
40	0	233
41	0	166
42	0	215
43	0	206
44	0	125
45	0	102
46	0	129
47	0	138
48	0	76
49	9	264
50	0	247
51	0	168
52	0	216
53	0	56
54	0	15
55	0	87
56	1	111
57	1	87
58	0	89
59	0	47
60	1	88
61	0	236
62	0	257
63	0	181
64	0	193
65	0	319
66	0	178
67	0	142
68	0	133
69	0	91
70	0	196
71	0	114
72	0	199
73	0	288
74	0	6
75	0	115
76	0	59
77	0	59
78	0	104
79	0	84
80	0	134
81	0	150
82	2	144
83	0	91
84	0	147
85	0	167
86	1	91
87	1	130
88	0	227
89	0	165
90	0	145
91	0	253
92	0	289
93	2	91
94	6	250
95	0	156
96	3	140
97	0	143
98	0	90
99	0	258
100	0	256
101	0	258
102	0	229
103	0	260
104	0	269
105	0	274
106	0	274
107	0	274
108	0	275
