# Supplementary material for: Modelling the impact of MAUP on environmental drivers for Schistosoma japonicum prevalence
Source: Parasit Vectors. 2020 Mar 2;13:112. doi: 10.1186/s13071-020-3987-5 (PMC7053105; doi:10.1186/s13071-020-3987-5)
Supplement: Supplementary file 2 — Additional file 2: Text S1. Code for the convolution model used in OpenBUGS. It includes the prior distributions used for the covariate and spatial parameters and the model itself. The model uses two indexes, k for the barangay and j for the number of city pixels within barangays. The betas are the individual-level regression coefficients, m is the number of city pixels in a barangay. Covariates are ndvi: normalized difference vegetation index, ndwi: normalized difference water index, lstd: land surface temperature day, lstn: land surface temperature night, e: elevation, ndwb: nearest distance to water bodies. The spatial parameter is represented as s. [file 13071_2020_3987_MOESM2_ESM.txt]

model{
  #likelihood
    for(k in 1:108){
       y[k]~dbin(p[k],n[k]);
       
        for(j in offset[k]:(offset[k+1]-1)){

        alfa_1[j]<-beta0+beta1*ndvi[j]+beta2*ndwi[j]+beta3*lstd[j]+beta4*lstn[j]+beta5*e[j]+beta6*ndwb[j]+s[k]
        alfa_2[j]<-1/(1+exp(-alfa_1[j]))    

        }               
        
        p[k]<-sum(alfa_2[offset[k]:(offset[k+1]-1)])/m[k] 
                 
    }
   

#PRIORS FOR FIXED EFFECTS BETAS
	 
	beta0~dunif(-100,100)
	beta1~dnorm(0.0,prec)
	beta2~dnorm(0.0,prec)
	beta3~dnorm(0.0,prec)
	beta4~dnorm(0.0,prec)
	beta5~dnorm(0.0,prec)
    	beta6~dnorm(0.0,prec)

    	sigma.b~dunif(0,100) 
    	prec<-pow(sigma.b,-2)

#PRIORS FOR SPATIAL RANDOM EFFECTS

    s[1:108]~spatial.exp(mu[],xcoor[],ycoor[],tau,phi,kappa)

    for (i in 1:108){
        mu[i]<-0
    }
    
    #FIRST OPTION
    sigma ~ dnorm(0,1) I(0,) #half standard normal prior
    tau <- pow(sigma,-2)  
    
    phi~ dunif(0.0000002,0.003) 
    kappa <-1  

#PREDICTIONS

	for (l in 1:108){
	y.pred_c[l]~dbin(p[l],n[l])
	}

}
