# Supplementary material for: Modelling the impact of MAUP on environmental drivers for Schistosoma japonicum prevalence
Source: Parasit Vectors. 2020 Mar 2;13:112. doi: 10.1186/s13071-020-3987-5 (PMC7053105; doi:10.1186/s13071-020-3987-5)
Supplement: Supplementary file 3 — Additional file 3: Table S2. Regression coefficient estimates, variance of spatial random effect, correlation decay coefficient and deviance information criteria for each risk factor at five descending spatial supports of analysis. [file 13071_2020_3987_MOESM3_ESM.xlsx]

## Sheet: Table S2
Additional file 3: Table S2. Regression coefficient estimates for each risk factor at five descending spatial supports of analysis
Spatial Supports of analysis		Posterior Mean (95% CrI)						Variance of spatial random effect		DIC
	Intercept	NDVI	NDWI	LSTD	LSTN	E	NDWB
30 m	-6.17 (-6.6, -5.71)	0.21 (-0.05, 0.48)a	-1.06 (-1.3, -0.8)	-0.71 (-1, -0.41)	-0.78 (-1.06, -0.51)	-0.95 (-1.25, -0.65)	-0.28 (-0.43, -0.12)	2.5 (1.65, 3.58)	8.02x10-5 (-0.004,0.004)	127.7
90 m	-6.16 (-6.61, -5.71)	0.19 (-0.1, 0.48)a	-1.06 (-1.3, -0.8)	-0.71 (-1.01, -0.39)	-0.82 (-1.12, -0.55)	-1.01 (-1.3, -0.71)	-0.29 (-0.45, -0.12)	2.43 (1.57, 3.5)	1.2x10-4 (-0.004,0.004)	140.5
250 m	-6.08 (-6.48, -5.69)	0.25 (-0.06, 0.54)a	-1.02 (-1.25, -0.76)	-0.71 (-1.02, -0.38)	-0.82 (-1.11, -0.52)	-1.03 (-1.37, -0.71)	-0.31 (-0.5, -0.13)	2.46 (1.6, 3.55)	9.86x10-5 (-0.004,0.004)	86.67
500 m	-6.02 (-6.43, -5.61)	0.26 (-0.01, 0.53)a	-0.8 (-1.01, -0.57)	-0.65 (-0.97, -0.33)	-0.86 (-1.14, -0.56)	-1.03 (-1.34, -0.71)	-0.38 (-0.57, -0.19)	2.35 (1.4, 3.54)	2.81x10-4 (-0.004,0.004)	147.5
1 km	-5.49 (-5.76, -5.21)	0.59 (0.3, 0.88)	-0.76 (-1, -0.54)	-0.11 (-0.85, 0.64)a	0.1 (-0.46, 0.68)a	-0.04 (-0.21, 0.14)a	-0.4 (-0.59, -0.2)	2.7 (1.87, 3.7)	1.65x10-5 (-0.004,0.004)	143.7
NDVI: Normalized difference vegetation index; NDWI: Normalized difference water index; LSTD: Land surface temperature day; LSTN: Land surface temperature night; NDWB: Nearest distance to water bodies; CrI: Credible Interval.
aNon-significant variable in the model
